# Supplementary material for: Investigating the differences in Salmonella serovar transmission within broiler production
Source: Front Vet Sci. 2026 Apr 17;13:1812851. doi: 10.3389/fvets.2026.1812851 (PMC13134135; doi:10.3389/fvets.2026.1812851)
Supplement: Supplementary file 1 [file Table_1.xlsx]

## Sheet: Sheet1
	Supplemental Table 1. Number of samples collected during this study
	Complex	Stage	Number of individual samples	Combined samples from same location
	1	Breeders	14	7
	1	Hatchery	16	8
	1	Pre-placement	16	8
	1	7-daysa	10	8
	2	Breeders	4	2
	2	Hatchery	10	5
	2	Pre-placement	10	5
	2	7-days	10	5
	3	Breeders	16	8
	3	Hatchery	12	6
	3	Pre-placement	10	5
	3	7-days	12	6
	4	Breeders	30	15
	4	Hatchery	20	10
	4	Pre-placement	20	10
	4	7-days	20	10
	5	Breeders	26	13
	5	Hatchery	24	12
	5	Pre-placement	24	12
	5	7-days	24	12
	6	Breeders	16	8
	6	Hatchery	8	4
	6	Pre-placement	8	4
	6	7-days	8	4
	a For some of these houses a single pair of bootsocks was used
